# Supplementary material for: Modification of Biochar Catalyst Using Copper for Enhanced Catalytic Oxidation of VOCs
Source: Toxics. 2025 Jun 14;13(6):503. doi: 10.3390/toxics13060503 (PMC12197257; doi:10.3390/toxics13060503)
Supplement: Supplementary file 1 [file toxics-13-00503-s001.zip]

Archive with 1 entries (1 files):
- toxics-3583942-supplementary.pdf
